# Supplementary material for: A Scoping Review of Refugee Children’s Health Conditions, Outcomes, and Measures Used in Refugee-Serving Public Health Centres/Clinics in Canada
Source: Int J Environ Res Public Health. 2026 Jan 9;23(1):92. doi: 10.3390/ijerph23010092 (PMC12841079; doi:10.3390/ijerph23010092)
Supplement: Supplementary file 1 [file ijerph-23-00092-s001.zip]

Archive with 1 entries (1 files):
- ijerph-3988456-supplementary.pdf
